# Supplementary material for: PeSV-Fisher: Identification of Somatic and Non-Somatic Structural Variants Using Next Generation Sequencing Data
Source: PLoS One. 2013 May 21;8(5):e63377. doi: 10.1371/journal.pone.0063377 (PMC3660373; doi:10.1371/journal.pone.0063377)
Supplement: Table S1 — Examples of complex structural variants defined by PeSV-Fisher in the chronic lymphocytic leukemia sample CLL2 and validated by re-sequencing approach. (XLSX) [file pone.0063377.s003.xlsx]

## Sheet: Sheet1
Table S1.Examples of complex SVs defined by PeSV-Fisher in sample CLL2 and validated by re-sequencing approach
Example 1
PESVFISHER DEFINED INTER-CHROMOSOMAL COPY-PASTE
		Range				Point
PR predicted cluster	Sample	chrA	brkpt A1	brkpt A2	size	chrB	brkpt B1	brkpt B2	size	RD prediction
CHRPOSORI+CHRPOSORI+INCREASED RD	CLL2	chr10	60902147	60903018	871	chr7	81789075	81789540	465	0.833
Brkpts A1 and A2 are the limit of copied region; breakpoints B1 and B2 are the predicted interval where the copied region is inserted
A fragment of ~900-bp from chromosome 10 has been copied to chromosome 7 with an inverted orientation
CHRPOSORI BRKPTS VALIDATED BY PR IN RE-SEQ
PR predicted cluster	Sample	chrA	brkpt A1.1	brkpt A1.2	chrB	brkpt B1.1	brkpt B1.2	sign
CHRPOSORI	CLL2	chr10	60902296	60902404	chr7	81789104	81789132	-
PR predicted cluster	Sample	chrA	brkpt A2.1	brkpt A2.2	chrB	brkpt B2.1	brkpt B2.2	sign
CHRPOSORI	CLL2	chr10	60902934	60902978	chr7	81789174	81789343	+
Chrposori-clusters coordinates validated by targeted re-sequencing
Example 2
PESVFISHER DEFINED INTRA-CHROMOSOMAL CUT-PASTE
		Point 1			Point 2			Point 3
PR predicted cluster	Sample	chrA	brkpt A1	brkpt A2	chrB	brkpt B1	brkpt B2	chrC	brkpt C1	brkpt C2
ORI+ORI+DISTANCE+NEUTRAL RD	CLL2	chr1	187464734	187464734	chr1	187466578	187466578	chr1	187466638	187466891
Coordinates of point 1, point 2 and point 3 correspond to the genomic positions involved in the rearrangement. Because it is not possible to know which positions correspond to the range and which to the point where the genomic material is inserted, for this type of SVs are represented by three points
ORIENTATION BRKPTS VALIDATED BY PR IN RE-SEQ
PR predicted cluster	Sample	chr	brkpt 1.1	brkpt 1.2	brkpt 2.1	brkpt 2.2	size
ORI	CLL2	chr1	187464831	187464960	187466662	187466765	1831
ORI	CLL2	chr1	187466354	187466616	187466488	187466737	121
ORIENTATION BRKPTS VALIDATED BY SR IN RE-SEQ
PR predicted cluster	Sample	chr	brkpt 1.1	brkpt 1.2	brkpt 2.1	brkpt 2.2
ORI	CLL2	chr1	187464786	187466695	187464743	187466738
DISTANCE BRKPTS VALIDATED BY SR IN RE-SEQ
PR predicted cluster	Sample	chr	brkpt 1.1	brkpt 1.2	brkpt 2.1	brkpt 2.2
DISTANCE	CLL2	chr1	187464786	187466695	187464743	187466738
Ori-clusters coordinates were validated by targeted re-sequencing and split-reads; distance-cluster coordinates were validated by split-reads strategy
